# Supplementary material for: MateR: a novel genomic mating framework
Source: Genetics. 2026 Jan 19;232(4):iyag013. doi: 10.1093/genetics/iyag013 (PMC13050210; doi:10.1093/genetics/iyag013)
Supplement: iyag013_Supplementary_Data [file iyag013_supplementary_data.zip]

Archive with 3 entries (3 files):
- Supplementary_File_1_GENETICS-2025-308633.txt
- Supplementary_File_2_GENETICS-2025-308633.xlsx
- Supplementary_Material_Legends_GENETICS-2025-308633.docx
