# Supplementary material for: MateR: a novel genomic mating framework
Source: Genetics. 2026 Jan 19;232(4):iyag013. doi: 10.1093/genetics/iyag013 (PMC13050210; doi:10.1093/genetics/iyag013)
Supplement: iyag013_Supplementary_Data [file iyag013_supplementary_data.zip › Supplementary_File_1_GENETICS-2025-308633.txt]

a = 2 #additive marker effect (substitution effect)
d = 1 #dominance effect

################################################################################
#Fully homozygous parents for different alleles
################################################################################

genoP1 = 0
genoP2 = 2
p1 = genoP1/2
q1 = 1-p1
y = (genoP1-genoP2)/2


#This line of code only works for fully homozygous parents that generate a uniform F1!
genoF1 = (genoP1+genoP2)/2

#True value
(MeanF1 = genoF1*a + (genoF1==1)*d)

#Falconer formula (Equation 14.6 from the 1996 edition)
(FalconerMeanF1 = a*(p1-q1-y)+d*(2*p1*q1 + y*(p1-q1)))

#The true value and the predicted one do not match


################################################################################
#Fully homozygous parents for same allele
################################################################################

genoP1 = 0
genoP2 = 0
p1 = genoP1/2
q1 = 1-p1
y = (genoP1-genoP2)/2


#This only works for fully homozygous parents that generate a uniform F1!
genoF1 = (genoP1+genoP2)/2

#True value
(MeanF1 = genoF1*a + (genoF1==1)*d)

#Falconer formula (Equation 14.6 from the 1996 edition)
(FalconerMeanF1 = a*(p1-q1-y)+d*(2*p1*q1 + y*(p1-q1)))

#The true value and the predicted one do not match


################################################################################
#Fully homozygous parents for same allele
################################################################################

genoP1 = 2
genoP2 = 2
p1 = genoP1/2
q1 = 1-p1
y = (genoP1-genoP2)/2


#This only works for fully homozygous parents that generate a uniform F1!
genoF1 = (genoP1+genoP2)/2

#True value
(MeanF1 = genoF1*a + (genoF1==1)*d)

#Falconer formula (Equation 14.6 from the 1996 edition)
(FalconerMeanF1 = a*(p1-q1-y)+d*(2*p1*q1 + y*(p1-q1)))

#The true value and the predicted one do not match
